# Supplementary material for: Comparative muscle transcriptome associated with carcass traits of Nellore cattle
Source: BMC Genomics. 2017 Jul 3;18:506. doi: 10.1186/s12864-017-3897-x (PMC5496360; doi:10.1186/s12864-017-3897-x)
Supplement: Supplementary file 1 — Test of means (t-test) of intramuscular fat (IMF), backfat thickness (BFT) and ribeye area (REA) between groups with High and Low REA and BFT in the Longissimus dorsi muscle of Nellore steers. (XLS 33 kb) [file 12864_2017_3897_MOESM1_ESM.xls]

## Sheet: Sheet1
Table S1 - Test of means (t-test) of intramuscular fat (IMF), backfat thickness (BFT) and ribeye area (REA) between groups with HIGH and LOW REA and BFT in the Longissimus dorsi muscle of Nellore steers.
Animal ID	IMF (%)	BFT (mm)	REA (cm²)	BFT groups	REA groups
A10	4.42	15	56.25	H	-
A155	2.65	4	73.25	-	H
A158	3.1	7	67.5	L	-
A26	3.6	7	79	L	-
A19	2.67	15	58.75	H	-
S7	3.54	14	62.5	H	-
S4	2.74	9	48.5	-	L
A159	2.22	6	72	-	H
S1	3.99	15	73.25	H	H
A96	2.07	5	71	L	-
A71	1.8	5	79.75	L	H
A28	4.33	4	62	L	-
A17	3.29	11	55.75	H	-
S2	3.49	8	52	-	L
A84	2.47	9	56.75	H	-
A63	2.84	2.5	58	L	-
A11	1.35	4	66.2	-	H
S5	2.64	6	50.75	-	L
S3	3.75	6	42.5	-	L
A150	1.9	5	51.25	-	L
S6	2.08	9.5	52.5	-	L
A139	4.2	3.5	66.75	-	H
Average of IMF - LOW BFT	-	-	-	2.95667	-
Average of IMF - HIGH BFT	-	-	-	3.39667	-
p-value	-	-	-	0.393655	-
Average of IMF - LOW REA	-	-	-	-	2.76667
Average of IMF - HIGH REA	-	-	-	-	2.70167
p-value	-	-	-	-	0.910778
Average of BFT - LOW BFT	-	-	-	5.08333	-
Average of BFT - HIGH BFT	-	-	-	13.1667	-
p-value	-	-	-	0.000139317	-
Average of BFT - LOW REA	-	-	-	-	7.25
Average of BFT - HIGH REA	-	-	-	-	6.25
p-value	-	-	-	-	0.622538
Average of REA - LOW BFT	-	-	-	69.5417	-
Average of REA - HIGH BFT	-	-	-	60.5417	-
p-value	-	-	-	0.0768492	-
Average of REA - LOW REA	-	-	-	-	49.5833
Average of REA - HIGH REA	-	-	-	-	71.8667
p-value	-	-	-	-	8.76053e-06
