# Supplementary material for: Comparative muscle transcriptome associated with carcass traits of Nellore cattle
Source: BMC Genomics. 2017 Jul 3;18:506. doi: 10.1186/s12864-017-3897-x (PMC5496360; doi:10.1186/s12864-017-3897-x)
Supplement: Supplementary file 2 — Differentially expressed genes obtained between high and low genomic breeding value groups for ribeye area in Nellore steers with FDR 10%. The table contains the Ensembl gene identification, gene symbol, mean normalized counts, Log2 fold Change from low to high group, p value and p value adjusted for a false discovery rate of 10%. (XLS 45 kb) [file 12864_2017_3897_MOESM2_ESM.xls]

## Sheet: Planilha1
Table S2. Differentially expressed genes obtained between high and low genomic breeding value groups for ribeye area in Nellore steers with FDR 10%.
Ensembl Gene ID1	Gene	baseMean1	log2FC2	p value	p-adj.3
Down-regulated genes
ENSBTAG00000005412	NEDD4L	1025.03	-0.65	2.29x10-9	2.67x10-5
ENSBTAG00000005090	TMEM2	1202.36	-0.56	4.27x10-7	1.66x10-3
ENSBTAG00000016194	FBXO32	2133.9	-0.75	3.05x10-6	7.11x10-3
ENSBTAG00000004368	NFATC3	996.43	-0.60	5.68x10-6	1.10x10-2
ENSBTAG00000019806	YPEL2	246.72	-0.49	1.89x10-5	2.75x10-2
ENSBTAG00000000088	ALCAM	157.46	-0.78	3.54x10-5	3.27x10-2
ENSBTAG00000003581	SETD7	1572.44	-0.64	4.51x10-5	3.27x10-2
ENSBTAG00000003798	AMFR	1876.1	-0.42	4.09x10-5	3.27x10-2
ENSBTAG00000015614	LNX2	287.66	-0.60	2.77x10-5	3.27x10-2
ENSBTAG00000017994	MAX	777.04	-0.52	4.59x10-5	3.27x10-2
ENSBTAG00000019516	COMT	111.28	-0.54	5.05x10-5	3.27x10-2
ENSBTAG00000047896	COMT	84.87	-0.64	4.22x10-5	3.27x10-2
ENSBTAG00000020296	UBR3	8804.51	-0.50	5.78x10-5	3.54x10-2
ENSBTAG00000014667	PAIP2B	308.09	-0.64	6.87x10-5	3.64x10-2
ENSBTAG00000016504	AGAP1	268.77	-0.50	6.79x10-5	3.64x10-2
ENSBTAG00000016563	GOLGA4	6423.38	-0.55	8.06x10-5	4.09x10-2
ENSBTAG00000006027	USP34	2469.57	-0.46	8.64x10-5	4.19x10-2
ENSBTAG00000020262	PSME4	3162.61	-0.46	9.75x10-5	4.37x10-2
ENSBTAG00000000081	COL4A3BP	457.15	-0.43	1.19x10-4	4.93x10-2
ENSBTAG00000009151	PYGO1	382.41	-0.55	1.26x10-4	4.93x10-2
ENSBTAG00000009770	GPD2	435.8	-0.57	1.27x10-4	4.93x10-2
ENSBTAG00000012032	PDE4A	1496.41	-0.44	1.25x10-4	4.93x10-2
ENSBTAG00000005355	BAG2	1149.58	-0.56	1.33x10-4	4.98x10-2
ENSBTAG00000012321	ZFAND6	704.88	-0.48	1.71x10-4	5.79x10-2
ENSBTAG00000021512	ZBTB7B	922.89	-0.50	1.66x10-4	5.79x10-2
ENSBTAG00000001356	USP38	1276.49	-0.43	1.81x10-4	5.87x10-2
ENSBTAG00000002402	IGF2R	1855.02	-0.48	1.98x10-4	6.09x10-2
ENSBTAG00000009210	ZBTB44	549.18	-0.50	2.00x10-4	6.09x10-2
ENSBTAG00000019847	CPEB2	244.33	-0.51	2.07x10-4	6.09x10-2
ENSBTAG00000007696	TRAPPC8	564.69	-0.38	2.25x10-4	6.38x10-2
ENSBTAG00000015303	MPP6	202.27	-0.61	2.51x10-4	6.73x10-2
ENSBTAG00000038920	VPS13C	713.72	-0.57	2.53x10-4	6.73x10-2
ENSBTAG00000000223	PPM1B	1816.18	-0.38	3.67x10-4	7.28x10-2
ENSBTAG00000000291	DHTKD1	734.95	-0.46	3.68x10-4	7.28x10-2
ENSBTAG00000006531	DIP2C	1110.76	-0.40	3.64x10-4	7.28x10-2
ENSBTAG00000010356	RAB12	2440.05	-0.5	3.32x10-4	7.28x10-2
ENSBTAG00000013858	C16orf72	523.24	-0.38	3.56x10-4	7.28x10-2
ENSBTAG00000015450	CPEB3	1007.55	-0.49	2.92x10-4	7.28x10-2
ENSBTAG00000016297	CCNYL1	264.6	-0.52	2.96x10-4	7.28x10-2
ENSBTAG00000016612	NEK9	997.78	-0.33	3.57x10-4	7.28x10-2
ENSBTAG00000018596	PTPN21	2396.46	-0.52	3.59x10-4	7.28x10-2
ENSBTAG00000019725	UBE4A	1259.24	-0.44	2.85x10-4	7.28x10-2
ENSBTAG00000032477	HECTD1	4873.99	-0.40	3.54x10-4	7.28x10-2
ENSBTAG00000015786	LRRC39	3027.41	-0.46	3.76x10-4	7.30x10-2
ENSBTAG00000003718	HACL1	1054.95	-0.62	4.00x10-4	7.37x10-2
ENSBTAG00000005795	DHX32	549.92	-0.40	4.04x10-4	7.37x10-2
ENSBTAG00000019857	OTUD4	994.45	-0.37	3.96x10-4	7.37x10-2
ENSBTAG00000035199	MRPL33	73.39	-0.67	3.97x10-4	7.37x10-2
ENSBTAG00000000878	RB1CC1	1835.24	-0.32	4.26x10-4	7.47x10-2
ENSBTAG00000004966	KIF1B	2231.33	-0.46	4.26x10-4	7.47x10-2
ENSBTAG00000014289	ZFYVE9	637.92	-0.39	4.37x10-4	7.47x10-2
ENSBTAG00000045604	TTC9	841.44	-0.50	4.42x10-4	7.47x10-2
ENSBTAG00000021963	SLAIN2	484.95	-0.41	4.50x10-4	7.49x10-2
ENSBTAG00000000656	NFATC1	402.86	-0.49	4.72x10-4	7.75x10-2
ENSBTAG00000013336	EYA2	29.69	-0.66	5.41x10-4	8.52x10-2
ENSBTAG00000013029	ARNTL	197.02	-0.51	5.59x10-4	8.69x10-2
ENSBTAG00000020757	PCBP2	4239.86	-0.32	6.08x10-4	8.97x10-2
ENSBTAG00000020787	PIK3R4	1060.68	-0.36	6.16x10-4	8.98x10-2
ENSBTAG00000003536	MARCH6	1382.98	-0.39	6.72x10-4	9.22x10-2
ENSBTAG00000025443	FNIP1	584.26	-0.42	6.70x10-4	9.22x10-2
ENSBTAG00000013793	NEDD4	456.18	-0.54	6.96x10-4	9.32x10-2
ENSBTAG00000020308	EIF4G2	13725.1	-0.37	6.93x10-4	9.32x10-2
ENSBTAG00000002615	LONRF3	148.3	-0.54	7.09x10-4	9.39x10-2
ENSBTAG00000005458	TBC1D24	170.02	-0.43	7.25x10-4	9.42x10-2
ENSBTAG00000015926	ABLIM2	763.62	-0.34	7.27x10-4	9.42x10-2
ENSBTAG00000007206	STRIP2	563.99	-0.42	7.66x10-4	9.46x10-2
ENSBTAG00000017492	PCMTD1	2719.32	-0.37	7.71x10-4	9.46x10-2
ENSBTAG00000018272	RERE	1775.96	-0.47	7.68x10-4	9.46x10-2
ENSBTAG00000011834	CCDC47	1710.74	-0.33	7.91x10-4	9.61x10-2
ENSBTAG00000018517	VLDLR	2238.29	-0.40	8.12x10-4	9.75x10-2
ENSBTAG00000006724	PPP1R2	1405.03	-0.39	8.50x10-4	9.81x10-2
ENSBTAG00000032347	--	750.3	-0.43	8.41x10-4	9.81x10-2
Up-regulated genes
ENSBTAG00000002742	MSH2	213.74	0.58	3,11x10-7	1,66x10-3
ENSBTAG00000015311	PTPRR	29.71	0.92	1,91x10-6	5,56x10-3
ENSBTAG00000011869	CSRP3	17717.3	0.71	1,55x10-5	2,57x10-2
ENSBTAG00000003777	TIE1	409.89	0.46	5,03x10-5	3,27x10-2
ENSBTAG00000010663	ADAM15	674.1	0.46	4,08x10-5	3,27x10-2
ENSBTAG00000013761	STMN1	156.79	0.61	3,53x10-5	3,27x10-2
ENSBTAG00000006447	ACSM3	29.32	0.72	6,07x10-5	3,54x10-2
ENSBTAG00000012003	PPIA	298.36	0.56	8,98x10-5	4,19x10-2
ENSBTAG00000003895	CYBA	88.46	0.54	1,74x10-4	5,79x10-2
ENSBTAG00000037470	--	222.47	0.67	1,68x10-4	5,79x10-2
ENSBTAG00000026613	MSTO1	93.85	0.48	2,09x10-4	6,09x10-2
ENSBTAG00000003049	MICALL2	134.57	0.56	2,54x10-4	6,73x10-2
ENSBTAG00000002333	HOPX	44.2	0.62	3,68x10-4	7,28x10-2
ENSBTAG00000018908	GFOD2	108.12	0.49	3,44x10-4	7,28x10-2
ENSBTAG00000034182	--	50.28	0.65	3,40x10-4	7,28x10-2
ENSBTAG00000039415	CHMP4A	156.4	0.49	3,44x10-4	7,28x10-2
ENSBTAG00000013530	DDAH2	271.95	0.47	4,35x10-4	7,47x10-2
ENSBTAG00000015522	MRPS31	262.87	0.37	5,17x10-4	8,37x10-2
ENSBTAG00000004215	RARRES2	381.65	0.59	5,29x10-4	8,45x10-2
ENSBTAG00000003014	TRPV2	57.84	0.58	5,93x10-4	8,88x10-2
ENSBTAG00000011241	HPDL	25.65	0.65	5,94x10-4	8,88x10-2
ENSBTAG00000023289	SLC26A10	133.2	0.59	5,94x10-4	8,88x10-2
ENSBTAG00000030257	SH3BP1	30.47	0.62	6,33x10-4	9,10x10-2
ENSBTAG00000002394	TMEM44	89.72	0.6	6,67x10-4	9,22x10-2
ENSBTAG00000039571	PROSER2	38.25	0.63	6,71x10-4	9,22x10-2
ENSBTAG00000013479	SLC9A3R2	870.8	0.46	7,59x10-4	9,46x10-2
ENSBTAG00000019369	TSPAN4	260.06	0.43	7,45x10-4	9,46x10-2
ENSBTAG00000002941	FES	108.83	0.49	8,20x10-4	9,75x10-2
ENSBTAG00000035587	ARRB2	66.79	0.46	8,43x10-4	9,81x10-2
¹mean normalized counts, averaged over all samples from both groups (high and low)
²Log2 fold Change from low to high group
³p value adjusted for a false discovery rate (FDR) of 10% (Benjamini and Hochberg, 1995)
