# Supplementary material for: Comparative muscle transcriptome associated with carcass traits of Nellore cattle
Source: BMC Genomics. 2017 Jul 3;18:506. doi: 10.1186/s12864-017-3897-x (PMC5496360; doi:10.1186/s12864-017-3897-x)
Supplement: Supplementary file 3 — Differentially expressed genes obtained between high and low genomic breeding value groups for backfat thickness in Nellore steers with FDR 10%. The table contains the Ensembl gene identification, gene symbol, mean normalized counts, Log2 fold Change from low to high group, p value and p value adjusted for a false discovery rate of 10%. (XLS 31 kb) [file 12864_2017_3897_MOESM3_ESM.xls]

## Sheet: Planilha1
Table S3. Differentially expressed genes obtained between high and low genomic breeding value (GEBV) groups for backfat thickness in Nellore steers with FDR 10%.
Ensembl Gene ID	Gene	baseMean1	log2 FC2	p value	p-adj.3
Up-regulated genes
ENSBTAG00000037991	LOC506989	17.33	1.19	5.50x10-12	8.08x10-8
ENSBTAG00000001975	DRP2	30.29	0.90	5.11x10-7	1.50x10-3
ENSBTAG00000033835	MPZ	395.21	0.88	1.06x10-6	2.59x10-3
ENSBTAG00000039050	P2RY2	201.22	0.66	1.43x10-6	3.00x10-3
ENSBTAG00000024115	FOXO6	71.15	0.83	2.79x10-6	5.13x10-3
ENSBTAG00000017333	PRX	88.50	0.78	1.55x10-5	2.07x10-2
ENSBTAG00000015478	SRD5A1	175.88	0.58	2.01x10-5	2.46x10-2
ENSBTAG00000004822	SOX10	14.28	0.76	2.35x10-5	2.47x10-2
ENSBTAG00000011390	CHRND	144.29	0.68	2.23x10-5	2.47x10-2
ENSBTAG00000009830	PLEKHB1	78.66	0.66	6.47x10-5	6.33x10-2
ENSBTAG00000039727	DCLK3	25.87	0.71	8.80x10-5	7.60x10-2
ENSBTAG00000045685	PER2	69.24	0.69	8.79x10-5	7.60x10-2
ENSBTAG00000001139	ACHE	27.64	0.69	1.20x10-4	9.83x10-2
Down-regulated genes
ENSBTAG00000037937	--	154.25	-0.97	2.17x10-8	1.59x10-4
ENSBTAG00000020602	IDO1	123.93	-0.96	7.45x10-8	3.65x10-4
ENSBTAG00000019697	NPAS2	20.42	-0.92	1.73x10-7	6.34x10-4
ENSBTAG00000008121	RSPO3	60.63	-0.79	1.10x10-5	1.74x10-2
ENSBTAG00000016061	RSAD2	118.65	-0.79	1.19x10-5	1.74x10-2
¹mean normalized counts, averaged over all samples from both groups (high and low)
²Log2 fold Change from low to high group
³p value adjusted for a false discovery rate (FDR) of 10% (Benjamini and Hochberg, 1995)
