# Supplementary material for: Comparative muscle transcriptome associated with carcass traits of Nellore cattle
Source: BMC Genomics. 2017 Jul 3;18:506. doi: 10.1186/s12864-017-3897-x (PMC5496360; doi:10.1186/s12864-017-3897-x)
Supplement: Supplementary file 4 — Functional enrichment analysis performed by DAVID (p value <0.1) comparing high and low genomic breeding value groups for backfat thickness. The table contains Gene Ontology category, identification and description, p value, p value adjusted for a false discovery rate of 10% and the DE genes for each category. (XLS 29 kb) [file 12864_2017_3897_MOESM4_ESM.xls]

## Sheet: Planilha1
Table S4 - Functional enrichment analysis performed by DAVID (p value < 0.1) comparing high and low genomic breeding value groups for backfat thickness.
GO category¹	GO ID² and description	p-value	p-adj.2	Genes
BP	GO:0042402 - biogenic amine catabolic process	9.10x10-3	6.16x10-1	IDO1, ACHE
BP	GO:0042219 - cellular amino acid derivative catabolic process	1.18x10-2	4.63x10-1	IDO1, ACHE
BP	GO:0009310 - amine catabolic process	4.20x10-2	7.78x10-1	IDO1, ACHE
BP	GO:0006576 - biogenic amine metabolic process	4.38x10-2	6.91x10-1	IDO1, ACHE
BP	GO:0006575 - cellular amino acid derivative metabolic process	7.40x10-2	8.01x10-1	IDO1, ACHE
¹Gene Ontology (GO) category: BP - Biological Process
²GO identification
³p value adjusted for a false discovery rate (FDR) of 10% (Benjamini and Hochberg, 1995)
