# Supplementary material for: Comparative muscle transcriptome associated with carcass traits of Nellore cattle
Source: BMC Genomics. 2017 Jul 3;18:506. doi: 10.1186/s12864-017-3897-x (PMC5496360; doi:10.1186/s12864-017-3897-x)
Supplement: Supplementary file 5 — Correspondence between sample names and European Nucleotide Archive (ENA) identifier (accession PRJEB13188 and PRJEB19421). (XLS 29 kb) [file 12864_2017_3897_MOESM5_ESM.xls]

## Sheet: Planilha1
Table S5 - Correspondence between sample names and European Nucleotide Archive (ENA) identifier (accession PRJEB13188 and PRJEB19421).
Animal ID	ENA identifier
REA*
HighREA1	A159
HighREA2	A71
HighREA3	A139
HighREA4	A11
HighREA5	A155
HighREA6	S1
LowREA1	A150
LowREA2	S2
LowREA3	S3
LowREA4	S4
LowREA5	S5
LowREA6	S6
BFT**
HighBFT1	A19
HighBFT2	S7
HighBFT3	A10
HighBFT4	A17
HighBFT5	A84
HighBFT6	S1
LowBFT1	A96
LowBFT2	A158
LowBFT3	A28
LowBFT4	A63
LowBFT5	A71
LowBFT6	A26
*REA: Ribeye Area
**BFT: Backfat thickness
